# Supplementary material for: Uncovering impaired mitochondrial and lysosomal function in adipose-derived stem cells from obese individuals with altered biological activity
Source: Stem Cell Res Ther. 2024 Jan 8;15:12. doi: 10.1186/s13287-023-03625-9 (PMC10773039; doi:10.1186/s13287-023-03625-9)
Supplement: Supplementary file 3 — Additional file 3. Table S1. Primers used for real-time PCR. [file 13287_2023_3625_MOESM3_ESM.xlsx]

## Sheet: Table S1
Primer name	Primer sequence (5'-3')		Species
CD86	forward	ACGTATTGGAAGGAGATTAC	mouse
	reverse	TCTGTCAGCGTTACTATCCCGC
iNOS	forward	GAGACAGGGAAGTCTGAAGCAC	mouse
	reverse	CCAGCAGTAGTTGCTCCTCTTC
TNFα	forward	CTCTTCTGCCTGCTGCACTTTG	mouse
	reverse	ATGGGCTACAGGCTTGTCACTC
IL-1β	forward	TGGACCTTCCAGGATGAGGACA	mouse
	reverse	GTTCATCTCGGAGCCTGTAGTG
Arg1	forward	CATTGGCTTGCGAGACGTAGAC	mouse
	reverse	GCTGAAGGTCTCTTCCATCACC
Mrc1	forward	GTTCACCTGGAGTGATGGTTCTC	mouse
	reverse	AGGACATGCCAGGGTCACCTTT
IL-10	forward	CGGGAAGACAATAACTGCACCC	mouse
	reverse	CGGTTAGCAGTATGTTGTCCAGC
TGFβ	forward	TGATACGCCTGAGTGGCTGTCT	mouse
	reverse	CACAAGAGCAGTGAGCGCTGA
β-actin	forward	CATTGCTGACAGGATGCAGAAGG	mouse
	reverse	TGCTGGAAGGTGGACAGTGAGG
IL-6	forward	CAGCACAGCAGAGACAGGAC	human
	reverse	GGTCTGATGCTTCACAGTGAG
TNFα	forward	CTCTTCTGCCTGCTGCACTTTG	human
	reverse	ATGGGCTACAGGCTTGTCACTC
IL-1β	forward	CCACAGACCTTCCAGGAGAATG	human
	reverse	GTGCAGTTCAGTGATCGTACAGG
MCP1	forward	AGAATCACCAGCAGCAAGTGTCC	human
	reverse	TCCTGAACCCACTTCTGCTTGG
IL-8	forward	CTGGCCGTGGCTCTCTTG	human
	reverse	CCTTGGCAAAACTGCACCTT
β-actin	forward	TCCCTGGAGAAGAGCTACG	human
	reverse	GTAGTTTCGTGGATGCCACA
mtDNA	forward	CCCCACAAACCCCATTACTAAACCCA	human
	reverse	TTTCATCATGCGGAGATGTTGGATGG
β-globin	forward	CGAGTAAGAGACCATTGTGGCAG	human
	reverse	GCTGTTCTGTCAATAAATTTCCTTC
