# Supplementary material for: Uncovering impaired mitochondrial and lysosomal function in adipose-derived stem cells from obese individuals with altered biological activity
Source: Stem Cell Res Ther. 2024 Jan 8;15:12. doi: 10.1186/s13287-023-03625-9 (PMC10773039; doi:10.1186/s13287-023-03625-9)
Supplement: Supplementary file 4 — Additional file 4. Table S2. Relative significant expression level changes of intermediate metabolites related energy metabolism in the cell lysate of L-ADSCs and O-ADSCs. Related to Figure 5A. [file 13287_2023_3625_MOESM4_ESM.xlsx]

## Sheet: Sheet1
Metabolite Name	L-ADSCs-1	L-ADSCs-2	L-ADSCs-3	L-ADSCs-4	L-ADSCs-5	L-ADSCs-6	O-ADSCs-1	O-ADSCs-2	O-ADSCs-3	O-ADSCs-4	O-ADSCs-5	O-ADSCs-6
	Relative Intensity
Glucose-6-phosphate	669	650	678	688	650	666	273	277	248	220	272	271
Fructose-6-phosphate	811	905	893	877	833	812	520	529	566	531	527	511
Glycerol 6-phosphate	175	113	178	165	166	177	110	120	121	113	131	112
Fructose-1,6-bisphosphate	179	176	179	188	173	182	34	35	38	39	31	32
Glycerate-3-phosphate	158	160	150	152	188	162	146	143	140	152	158	145
Glycerol 2-phosphate	431	441	450	421	422	410	122	120	123	119	105	189
Glyceraldehyde 3-phosphate	2113	2798	2678	2670	2708	2650	837	890	873	792	796	788
Phosphoenolpyruvate	280.38	200.5	280.1	290.3	250.2	260.1	270.36	220.3	240	250.1	230.5	210.2
alpha-ketoglutarate	5414	4580	4845	4022	4845	4841	2182	2976	2079	2017	2386	2409
Citrate	6704	6076	6206	5962	5460	5658	5622	2322	1541	1293	2279	2309
Malate	36606	30233	36891	32700	34484	35994	34925	44528	34260	39799	32184	31090
Oxalacetate	4943	4361	4137	5072	5283	4821	1573	1908	1321	1979	1598	1590
Fumarate	7760	7877	7177	7978	7429	7154	6119	6160	6030	6700	6210	6210
Succinate	5932	5767	5209	5239	5600	5922	10458	10235	10269	10054	10328	10322
Pyruvate	429	302	205	320	154	112	210	120	111	127	119	128
AMP	21.76	14.15	12.81	12.8	7.33	6.86	9.8	9.37	8.52	6.15	5.44	7.8
ADP	11.92	75.22	80.13	53.75	28.22	35.49	18.85	19.37	15.92	27.59	55.07	20.9
ATP	367.44	318.46	333.8	303	311	380	123	89.11	82.41	100	88.7	98
NAD	3886	3129	3359	3893	2968	2764	1890	2630	2849	2635	2102	2310
NADH	157.52	117.09	113.64	219	154	170.09	114.64	116.42	116.81	143.45	117.8	105.6
